# Supplementary material for: PACT prevents aberrant activation of PKR by endogenous dsRNA without sequestration
Source: Nat Commun. 2025 Apr 8;16:3325. doi: 10.1038/s41467-025-58433-x (PMC11978871; doi:10.1038/s41467-025-58433-x)
Supplement: Supplementary file 3 — Supplementary Data 1 [file 41467_2025_58433_MOESM3_ESM.xlsx]

## Sheet: Table S4
Chr	peak_start	peak_end	log2FC (fCLIP/Input)w/HA-PKR	-Log10padj w/HA-PKR	log2FC (fCLIP/Input)w/o HA-PKR	-Log10padj w/o HA-PKR
chr7	5477338	5477596	6.8422	43.1166	-1.72554	1.21942
RNA45SN1	428	521	-2.92393	34.3757	1.52342	2.07379
chr21	8255767	8255879	-3.1433	26.3405	1.39152	1.75658
chr21	8394595	8394739	-3.13576	25.1557	1.36789	1.70107
chr1	1020194	1020290	-2.53803	24.8953	1.90317	2.47391
chr21	8438809	8438941	-3.05646	24.2212	1.39875	1.81996
chr9	35657969	35658026	-3.09982	24.2212	2.3734	3.01724
chr12	132721408	132721773	3.77851	22.5091	-2.016	1.24718
chr21	8211560	8211705	-3.04725	21.9458	1.38245	1.71437
RNA45SN1	6977	7100	-2.7886	21.5684	0.680778	0.59392
chr19	58296495	58296885	3.22647	21.427	-0.996939	0.272957
chr11	1996726	1997131	-2.5864	21.427	0.775786	0.449001
chr21	8440228	8440374	-2.72298	21.427	0.465459	0.399897
chr21	5039153	5039309	4.64397	20.9372	0.540631	0.060598
chr19	45549571	45550051	7.56719	20.7957	-0.0388233	0.0115505
chrX	77828062	77828520	5.15534	20.7848	-3.81986	4.74146
chr1	629237	629387	-2.87202	18.3819	-1.65383	1.80021
chr21	8257971	8258117	-2.67642	17.9739	0.712741	0.572668
chr22	35659954	35660061	3.84503	17.9042	-1.62974	0.187326
chr16	85732030	85732165	4.61283	17.6762	-3.85394	1.26925
chr3	129258818	129258981	4.29552	17.2312	-7.86629	3.90464
RNA45SN1	3672	3873	-2.94239	17.115	-0.627729	0.383266
chr9	130448775	130449023	3.5615	17.0896		#NUM!
chr6	42889267	42889463	3.14056	15.9363	-4.73502	9.10779
chr21	8396012	8396168	-2.31871	14.5775	0.807468	0.89277
chrM	9342	9426	-3.15166	14.553	-0.257516	0.1894
chr2	99195935	99196085	10.6451	14.5194	-4.99803	3.15146
chr1	28498939	28499055	4.71981	14.5194	-7.86156	3.79716
chrM	7979	8136	-2.54466	14.4043	-1.03816	1.14082
chrM	4939	5080	-2.84148	14.0755	-0.882901	0.73875
chr19	19322255	19322455	10.9805	13.5358	-3.1307	0.307171
chr21	8212975	8213133	-2.29529	13.21	0.814974	0.896194
chr7	102631575	102631718	5.89487	12.9221	-6.97454	1.73995
chr2	223756237	223756366	3.77887	11.7743	-8.80187	5.75799
chr1	9927985	9928166	6.51702	11.5648	-0.404865	0.0795427
RNA45SN1	1696	3406	-1.53755	11.2573	1.50159	2.04515
chr2	130051662	130051767	3.77809	11.1923		#NUM!
RNA45SN1	6018	6072	-2.86867	11.1923	2.23368	3.11336
chr3	45680495	45680600	9.44039	10.3093	-2.94185	0.288886
chr4	165903248	165903379	9.78258	10.1717		#NUM!
chr3	177181176	177181346	2.88235	10.0528	-7.5148	4.31506
chr22	37928577	37928632	9.0061	9.78092		#NUM!
chrM	9160	9234	-3.1003	9.30192	-0.870668	0.914441
chrM	12458	13593	-2.45146	9.24571	-1.35275	1.76938
chr17	67358029	67358107	9.36087	9.10203	-4.59302	0.486913
chrM	5450	5530	-2.55742	9.10203	0.646234	0.371113
chr21	8436278	8436524	-1.8766	8.86641	2.20256	3.1149
chr2	113205178	113205324	9.91561	8.85413		#NUM!
chr1	30999214	30999305	9.40225	8.81672	-3.0934	0.304495
chr5	34953040	34953129	9.15421	8.79588	-0.298465	0.0263145
chr17	28721990	28722198	3.48193	8.71377	-5.91256	10.1057
chrM	4159	4326	-2.6442	8.69594	-0.612158	0.346392
chrM	4708	4856	-2.56945	8.69228	-1.6427	2.32801
chr1	9268112	9268277	2.82726	8.2951		#NUM!
chr10	15075696	15075850	6.46855	7.67122	0.798925	0.0657132
chr4	56459878	56460050	3.43863	7.47013	-3.44499	5.05711
chr7	45915817	45916047	3.3752	7.4635	-5.25948	0.59392
chr6	15302279	15302382	2.8735	7.26778	-7.18625	2.55859
chr19	24055052	24055262	1.86129	7.06919	-10.4097	10.5885
chr16	22477930	22478144	4.04629	6.83379	-7.80759	3.49956
chr11	68755281	68755478	3.30623	6.81536	-2.36138	3.1801
chr1	179357684	179357753	4.9202	6.76979	-2.68688	0.304495
chr22	37928508	37928546	8.01053	6.62697		#NUM!
chr2	131281266	131281434	3.33574	6.44565	-3.39246	0.34372
chrM	6908	7014	-3.21231	6.15401	-1.27343	1.4516
chr16	21460839	21460911	5.52986	6.06865	-5.31875	0.60097
chr7	101091953	101092088	5.20879	6.03841		#NUM!
chrM	7134	7383	-2.87991	5.91416	-1.30953	1.52226
chr11	111728835	111728978	5.78891	5.88517	-2.52988	0.383266
chr1	726898	727097	2.3807	5.76853	-1.16916	0.505399
chr21	8390787	8391619	-1.04321	5.76039	1.32247	1.90697
chr11	111728491	111728620	5.00826	5.71664	2.1322	0.203479
chrM	11070	12284	-2.03859	5.6786	-1.65504	2.226
chrM	10337	10459	-2.69626	5.62658	-1.61908	2.55859
chr21	8434908	8436077	-1.18401	5.59574	1.41299	2.07157
chr21	8213323	8213510	-1.9574	5.59126	2.47572	3.50596
chr19	1033049	1033116	4.57828	5.28697	0.0437491	0.007364
chr16	89809275	89809412	4.28689	5.28697	-8.32965	4.55993
chr22	36266415	36266578	3.60355	5.28697	-3.68659	2.34283
chr17	75943969	75944089	4.96437	5.27326	-5.92779	1.09381
chr9	136408742	136408801	5.88226	5.12158	-4.59104	0.613966
chr1	225784405	225784516	4.926	5.0171	-3.23538	0.33199
chr1	10460482	10460529	2.30304	4.91843	-0.959592	#NUM!
chr2	37127595	37127741	2.45669	4.74794	-6.61351	2.55859
chr1	632302	632465	-3.04996	4.70638	-1.66512	1.87073
chr8	143655802	143655943	2.03733	4.64636	-1.9622	0.411312
chr21	8986585	8986872	-1.39651	4.58489	1.41736	1.71437
chr21	8251947	8252163	-1.30855	4.52937	0.809914	0.850028
chr3	14944787	14944890	1.32507	4.47954	-9.66771	8.80293
chrX	109054464	109054545	-1.99354	4.47954	1.25046	1.15169
chr1	91387258	91387599	-2.09746	4.42628	0.323488	0.270741
chr21	8207736	8209051	-0.950487	4.32294	1.51385	2.29555
chr7	128653717	128653988	2.7995	4.28355	-3.58502	3.48557
chr21	8444245	8446218	-1.96767	4.27448	1.39911	1.52167
chr6	42888417	42888522	4.16531	4.18081	-2.29802	0.926683
chrM	5566	6789	-1.53455	4.12591	-0.84041	0.817253
chr11	14352863	14353051	2.53942	4.09489	-9.94888	8.81643
chr3	197884488	197884635	3.00644	4.06028	-3.16643	0.916399
chr21	8216989	8218947	-1.93538	4.03575	1.351	1.45905
chr22	36267209	36267305	1.96933	3.96578	-0.424401	0.121906
chr2	131285272	131286097	1.49326	3.88705	-3.65921	5.35569
chr19	198045	198240	3.02373	3.81087	-0.797686	0.357549
chr20	50912891	50913041	2.36004	3.81087	-8.32844	4.83147
chr21	8987781	8987814	-1.41822	3.76329	2.49312	3.37052
chr2	223755922	223756025	5.25148	3.72895	-6.22627	2.28866
chr2	32916192	32916640	-1.43814	3.71665	0.59882	0.531266
chr16	15700700	15700844	2.7238	3.70184	-4.93233	2.78216
chr12	125027536	125027685	3.41781	3.69271	-4.14981	5.08362
chr5	37291270	37291377	3.14692	3.67605	-4.38476	2.19375
chr1	246881959	246882033	5.07809	3.60449	-5.75959	0.990743
chr19	58565056	58565191	-1.13014	3.57548	-5.71608	7.32274
chr21	8210336	8210629	-2.61162	3.50316	0.464636	0.364419
chr1	214530409	214530577	5.26891	3.47537	-3.96046	0.425084
chr21	8254536	8254847	-2.58879	3.4302	0.541638	0.425084
chr21	8393373	8393662	-2.59533	3.3828	0.50667	0.392714
chr6	42888180	42888342	2.71093	3.35825	-2.73351	2.07747
chr21	8437577	8437871	-2.58546	3.31512	0.478379	0.37142
RNA45SN1	5456	5519	-2.79617	3.25778	0.220221	0.150349
chr7	32877110	32877159	2.5235	3.22041	-5.08045	0.634687
chr22	36266749	36266982	1.54655	3.06089	-1.61444	1.50004
chr19	35252176	35252262	2.87106	3.01802	-7.8889	3.51193
chr1	100024449	100024539	2.35372	3.01802	-6.58957	1.75927
chr7	66153971	66154024	2.23295	2.99095	-3.74569	2.71128
chr21	8400011	8401991	-1.60193	2.89381	1.67799	1.97139
chr22	37945194	37945268	2.05661	2.88324	-3.3789	0.641013
chr2	36899957	36900046	3.47415	2.78881	-6.68613	1.95264
chr19	4653554	4653658	2.56982	2.78881	-3.64863	4.31506
chr21	8211130	8211270	-2.69155	2.78334	0.623939	0.461112
chr7	5476977	5477127	1.70943	2.72543	-3.22803	3.20751
chr21	8441008	8444062	-1.10942	2.70872	1.22951	1.39647
chr1	136453	137039	-0.77065	2.63484	-1.48566	1.32303
chr1	492306	492441	2.10193	2.59686	0.428085	0.123485
chr1	631052	631149	3.07111	2.53806	-2.0044	0.651944
chr2	130051962	130051996	3.31088	2.53131		#NUM!
chr21	8394161	8394305	-2.54742	2.50858	0.543984	0.399897
chr1	16131082	16131168	2.22722	2.44775	-4.26441	2.32664
chr21	8253373	8253487	-1.07903	2.44775	3.14437	5.08362
chr11	62739398	62739462	3.28539	2.42995	-5.58094	2.07385
chr12	122727550	122727655	3.61935	2.40706	-6.3499	3.69417
chr1	35117813	35117902	2.25014	2.39332	-6.933	2.21426
chr11	34061807	34061874	1.81221	2.39332	-8.34204	4.99569
chr1	17414657	17414793	1.18778	2.36667	-4.22563	2.65652
chr19	58565386	58565637	1.16444	2.36667	-6.28164	10.5885
chr21	8438371	8438515	-2.52145	2.34864	0.468783	0.346392
chr6	18237950	18238056	1.81697	2.34237	-4.06853	0.414696
chr21	8252231	8252506	-0.701431	2.34093	1.74888	3.17922
RNA45SN1	4015	5315	-2.28093	2.33799	0.567882	0.45827
chr9	138279363	138279569	2.35967	2.14874	-1.41908	1.07294
chrM	376	555	-1.65013	2.14874	0.236765	0.111949
chr3	198221295	198221497	2.25915	2.14628	-1.22709	0.662576
chr11	57797659	57797815	2.42396	2.07262	-7.66981	4.75443
chr9	76571743	76571983	1.86986	2.06753	1.96714	2.36079
chr22	37928945	37928992	2.21315	2.03956	-4.64493	0.494057
chr2	131274720	131274798	-0.997916	1.98703	-4.01148	3.22392
chr2	131277307	131277408	-0.947306	1.95432	-3.25631	3.11336
chr20	47288735	47288880	3.91385	1.93759		#NUM!
chr2	223756056	223756204	4.50965	1.93745	-7.19033	2.62203
chr2	223755499	223755635	2.70275	1.88009	-6.16421	4.78967
chr12	127165920	127166154	2.16689	1.87855	1.9863	2.07332
chr12	120261287	120261408	3.16932	1.79822	-8.14935	4.36996
chr8	100717166	100717249	2.25282	1.74513	-6.47107	3.84723
chr21	8252758	8253016	-0.767272	1.6982	1.44814	1.99168
chr8	143862028	143862109	-0.985118	1.69539	3.59354	6.21296
chr3	198220406	198220548	-0.788223	1.56787	-0.609303	0.355459
chr22	11049045	11049372	1.85526	1.56351	-7.96717	5.83682
chr5	20846515	20846549	2.77947	1.54092	-4.55975	0.483285
chr1	148611654	148611775	3.13464	1.54001	2.11281	0.45827
chr8	143860423	143860508	-0.820929	1.46865	3.60546	6.50013
chr19	1035385	1035469	1.39136	1.44278	0.55965	0.217875
chr21	8986908	8987458	-0.521966	1.43832	1.88883	3.22392
chr2	131272711	131272829	-0.814739	1.43832	-4.66256	5.30012
chr12	132710941	132710977	-1.4367	1.43832	1.0052	0.531266
chr17	7576796	7576952	-1.4564	1.43685	2.26294	3.6908
chr5	181326849	181327054	2.23784	1.42428	-1.76734	1.23055
chr21	10396058	10396293	1.65888	1.37714	-7.52087	9.11704
chr16	90170822	90171023	1.68061	1.36483	-2.25914	2.65652
chr20	26208378	26208537	-0.811404	1.34686	1.20326	1.14082
chr12	132783673	132783725	1.97272	1.31834	-6.6411	1.87386
chr12	50931593	50931702	1.2579	1.2571	-2.81061	0.270741
chrM	13809	14746	-0.848311	1.25385	-1.43533	1.68554
chr21	8213746	8216797	-0.981431	1.221	1.38869	1.61591
RNA45SN1	11082	13017	-1.10377	1.16547	1.48383	1.80578
chr7	6397455	6397576	-0.86678	1.12532	-10.8292	12.0082
chr11	710830	711048	0.777762	1.09884	-3.42536	2.47391
chr11	769280	769486	0.720613	1.09233	-3.41796	6.57475
chr16	89808625	89808845	1.39492	1.07048	-3.66147	3.58777
chr11	128632	128768	-0.657949	1.07048	-2.59191	1.25866
chr2	229180780	229180934	1.94668	1.0692	0.265373	0.12143
chr16	9110837	9110986	1.23244	1.04563	-3.99671	0.781378
chr2	131277949	131278033	-0.732816	1.04127	-3.79055	1.62491
chr1	207769189	207769334	-1.13009	1.03918	-7.28992	10.8261
chr21	8258686	8260992	-0.854421	1.02687	1.30369	1.43615
chr8	143863637	143863711	-0.776776	0.97016	3.53998	6.46573
chr12	132737749	132737958	0.691945	0.944235	-6.54006	7.46073
chr1	160997809	160998023	-0.50001	0.913321	-2.56469	2.88802
chr7	69062532	69062604	-1.42155	0.913321	-1.38194	1.03213
chr19	15837537	15837607	1.40534	0.814298	-2.17998	1.34706
chr2	131272102	131272238	-0.409693	0.688737	-2.44667	0.958373
chr2	39053915	39053951	1.46455	0.687236	-1.9682	0.187326
chr22	39018462	39018615	0.586334	0.676364	-0.956337	0.531891
chr1	146160737	146160857	2.33304	0.670987	1.46781	0.213014
chr7	128653339	128653441	1.92262	0.647864	-1.55644	0.270741
RNA45SN1	7351	10856	-0.728538	0.607077	1.36815	1.34706
chr5	181326506	181326630	0.643204	0.566342	-1.21461	0.40301
chr1	214350993	214351138	-0.513685	0.526632	-3.33196	3.8734
chr7	4769763	4769869	0.423627	0.503736	-1.33799	0.59392
chr1	135924	136163	0.96504	0.499942	-4.53554	4.31016
chrM	15940	16467	-0.64884	0.493895	0.628872	0.420588
chr2	27594966	27595031	-0.510393	0.493002	-4.33167	6.17391
chr19	58583222	58583367	-0.391378	0.469593	0.552474	0.37254
chr12	6362354	6362475	0.443934	0.456132	-6.29454	1.51014
chr11	85483956	85484119	1.01764	0.45048	0.0177395	0.007364
chr11	719565	719672	-0.345254	0.407174	-5.15517	4.65659
chrX	109054264	109054415	-0.610357	0.37636	0.446302	0.350888
chr7	17345098	17345290	0.325586	0.374777	-7.41368	12.0082
chr3	197277430	197277575	0.599763	0.370864	-6.85758	6.66892
chr5	71850910	71851121	0.734376	0.336424	1.8059	1.0177
chr2	131284451	131284559	0.369548	0.332717	-2.17216	0.611976
chr8	69690097	69690304	-0.564273	0.321244	0.0489525	0.0257203
chr17	35151184	35151265	0.722839	0.312903	-1.95631	1.19355
chr7	101091482	101091632	0.443135	0.312119	-3.66682	4.31506
chr19	35575613	35575649	0.707356	0.286667	-1.21454	0.383266
chr6	144370888	144371038	0.601847	0.286667	0.145705	0.0657132
chr3	198219924	198220061	-0.24415	0.286667	-1.54234	0.817253
chr21	8396784	8399829	-0.391727	0.253259	1.04429	0.920338
chr11	57785887	57785948	0.382523	0.234687	-7.1111	2.44333
chr1	630739	630990	-0.383001	0.190672	-2.96308	4.75443
chr7	102657616	102657669	-0.351621	0.173379	-3.47807	3.65169
chr2	131281525	131281769	-0.174584	0.159803	-5.7193	4.79664
chr21	8258166	8258539	-0.265849	0.123229	0.743915	0.504741
chr11	77886562	77886712	0.311771	0.117099	-0.497503	0.260251
chr17	6902100	6902195	0.209338	0.104483	-7.38297	9.83626
chr7	4769483	4769535	0.20436	0.0617394	-8.17751	5.83682
chr1	160996478	160996584	0.0807822	0.0616272	-2.46413	2.91176
chr1	631193	631364	-0.115137	0.0579251	-2.96519	4.75352
chr15	41298792	41298879	0.0175757	0.0169154	-3.00015	3.26236
chr1	237603145	237603301	0.0287385	0.0101615	-0.482073	0.270741
