# Supplementary material for: PACT prevents aberrant activation of PKR by endogenous dsRNA without sequestration
Source: Nat Commun. 2025 Apr 8;16:3325. doi: 10.1038/s41467-025-58433-x (PMC11978871; doi:10.1038/s41467-025-58433-x)
Supplement: Supplementary file 4 — Supplementary Data 2 [file 41467_2025_58433_MOESM4_ESM.xlsx]

## Sheet: Table S5
Chr	peak_start	peak_end	log2FC (fCLIP/Input)w/HA-PKR	-Log10padj w/HA-PKR	log2FC (fCLIP/Input)w/o HA-PKR	-Log10padj w/o HA-PKR
chr7	5477338	5477596	6.8422	43.1166	-1.72554	1.21942
chr12	132721408	132721773	3.77851	22.5091	-2.016	1.24718
chr19	58296495	58296885	3.22647	21.427	-0.996939	0.272957
chr19	45549571	45550051	7.56719	20.7957	-0.0388233	0.0115505
chrX	77828062	77828520	5.15534	20.7848	-3.81986	4.74146
chr22	35659954	35660061	3.84503	17.9042	-1.62974	0.187326
chr16	85732030	85732165	4.61283	17.6762	-3.85394	1.26925
chr3	129258818	129258981	4.29552	17.2312	-7.86629	3.90464
chr6	42889267	42889463	3.14056	15.9363	-4.73502	9.10779
chr2	99195935	99196085	10.6451	14.5194	-4.99803	3.15146
chr1	28498939	28499055	4.71981	14.5194	-7.86156	3.79716
chr19	19322255	19322455	10.9805	13.5358	-3.1307	0.307171
chr7	102631575	102631718	5.89487	12.9221	-6.97454	1.73995
chr2	223756237	223756366	3.77887	11.7743	-8.80187	5.75799
chr1	9927985	9928166	6.51702	11.5648	-0.404865	0.0795427
chr3	45680495	45680600	9.44039	10.3093	-2.94185	0.288886
chr3	177181176	177181346	2.88235	10.0528	-7.5148	4.31506
chr17	67358029	67358107	9.36087	9.10203	-4.59302	0.486913
chr1	30999214	30999305	9.40225	8.81672	-3.0934	0.304495
chr5	34953040	34953129	9.15421	8.79588	-0.298465	0.0263145
chr17	28721990	28722198	3.48193	8.71377	-5.91256	10.1057
chr4	56459878	56460050	3.43863	7.47013	-3.44499	5.05711
chr7	45915817	45916047	3.3752	7.4635	-5.25948	0.59392
chr6	15302279	15302382	2.8735	7.26778	-7.18625	2.55859
chr19	24055052	24055262	1.86129	7.06919	-10.4097	10.5885
chr16	22477930	22478144	4.04629	6.83379	-7.80759	3.49956
chr11	68755281	68755478	3.30623	6.81536	-2.36138	3.1801
chr1	179357684	179357753	4.9202	6.76979	-2.68688	0.304495
chr2	131281266	131281434	3.33574	6.44565	-3.39246	0.34372
chr16	21460839	21460911	5.52986	6.06865	-5.31875	0.60097
chr11	111728835	111728978	5.78891	5.88517	-2.52988	0.383266
chr1	726898	727097	2.3807	5.76853	-1.16916	0.505399
chr16	89809275	89809412	4.28689	5.28697	-8.32965	4.55993
chr22	36266415	36266578	3.60355	5.28697	-3.68659	2.34283
chr17	75943969	75944089	4.96437	5.27326	-5.92779	1.09381
chr9	136408742	136408801	5.88226	5.12158	-4.59104	0.613966
chr1	225784405	225784516	4.926	5.0171	-3.23538	0.33199
chr1	10460482	10460529	2.30304	4.91843	-0.959592	#NUM!
chr2	37127595	37127741	2.45669	4.74794	-6.61351	2.55859
chr8	143655802	143655943	2.03733	4.64636	-1.9622	0.411312
chr3	14944787	14944890	1.32507	4.47954	-9.66771	8.80293
chr7	128653717	128653988	2.7995	4.28355	-3.58502	3.48557
chr6	42888417	42888522	4.16531	4.18081	-2.29802	0.926683
chr11	14352863	14353051	2.53942	4.09489	-9.94888	8.81643
chr3	197884488	197884635	3.00644	4.06028	-3.16643	0.916399
chr22	36267209	36267305	1.96933	3.96578	-0.424401	0.121906
chr2	131285272	131286097	1.49326	3.88705	-3.65921	5.35569
chr19	198045	198240	3.02373	3.81087	-0.797686	0.357549
chr20	50912891	50913041	2.36004	3.81087	-8.32844	4.83147
chr2	223755922	223756025	5.25148	3.72895	-6.22627	2.28866
chr16	15700700	15700844	2.7238	3.70184	-4.93233	2.78216
chr12	125027536	125027685	3.41781	3.69271	-4.14981	5.08362
chr5	37291270	37291377	3.14692	3.67605	-4.38476	2.19375
chr1	246881959	246882033	5.07809	3.60449	-5.75959	0.990743
chr1	214530409	214530577	5.26891	3.47537	-3.96046	0.425084
chr6	42888180	42888342	2.71093	3.35825	-2.73351	2.07747
chr7	32877110	32877159	2.5235	3.22041	-5.08045	0.634687
chr22	36266749	36266982	1.54655	3.06089	-1.61444	1.50004
chr19	35252176	35252262	2.87106	3.01802	-7.8889	3.51193
chr1	100024449	100024539	2.35372	3.01802	-6.58957	1.75927
chr7	66153971	66154024	2.23295	2.99095	-3.74569	2.71128
chr22	37945194	37945268	2.05661	2.88324	-3.3789	0.641013
chr2	36899957	36900046	3.47415	2.78881	-6.68613	1.95264
chr19	4653554	4653658	2.56982	2.78881	-3.64863	4.31506
chr7	5476977	5477127	1.70943	2.72543	-3.22803	3.20751
chr1	631052	631149	3.07111	2.53806	-2.0044	0.651944
chr1	16131082	16131168	2.22722	2.44775	-4.26441	2.32664
chr11	62739398	62739462	3.28539	2.42995	-5.58094	2.07385
chr12	122727550	122727655	3.61935	2.40706	-6.3499	3.69417
chr1	35117813	35117902	2.25014	2.39332	-6.933	2.21426
chr11	34061807	34061874	1.81221	2.39332	-8.34204	4.99569
chr1	17414657	17414793	1.18778	2.36667	-4.22563	2.65652
chr19	58565386	58565637	1.16444	2.36667	-6.28164	10.5885
chr6	18237950	18238056	1.81697	2.34237	-4.06853	0.414696
chr9	138279363	138279569	2.35967	2.14874	-1.41908	1.07294
chr3	198221295	198221497	2.25915	2.14628	-1.22709	0.662576
chr11	57797659	57797815	2.42396	2.07262	-7.66981	4.75443
chr22	37928945	37928992	2.21315	2.03956	-4.64493	0.494057
chr2	223756056	223756204	4.50965	1.93745	-7.19033	2.62203
chr2	223755499	223755635	2.70275	1.88009	-6.16421	4.78967
chr12	120261287	120261408	3.16932	1.79822	-8.14935	4.36996
chr8	100717166	100717249	2.25282	1.74513	-6.47107	3.84723
chr22	11049045	11049372	1.85526	1.56351	-7.96717	5.83682
chr5	20846515	20846549	2.77947	1.54092	-4.55975	0.483285
chr5	181326849	181327054	2.23784	1.42428	-1.76734	1.23055
chr21	10396058	10396293	1.65888	1.37714	-7.52087	9.11704
chr16	90170822	90171023	1.68061	1.36483	-2.25914	2.65652
chr12	132783673	132783725	1.97272	1.31834	-6.6411	1.87386
chr12	50931593	50931702	1.2579	1.2571	-2.81061	0.270741
chr16	89808625	89808845	1.39492	1.07048	-3.66147	3.58777
chr16	9110837	9110986	1.23244	1.04563	-3.99671	0.781378
chr19	15837537	15837607	1.40534	0.814298	-2.17998	1.34706
chr2	39053915	39053951	1.46455	0.687236	-1.9682	0.187326
chr7	128653339	128653441	1.92262	0.647864	-1.55644	0.270741
