# Supplementary material for: PACT prevents aberrant activation of PKR by endogenous dsRNA without sequestration
Source: Nat Commun. 2025 Apr 8;16:3325. doi: 10.1038/s41467-025-58433-x (PMC11978871; doi:10.1038/s41467-025-58433-x)
Supplement: Supplementary file 5 — Supplementary Data 3 [file 41467_2025_58433_MOESM5_ESM.xlsx]

## Sheet: Table S6
Chr	peak_start	peak_end	Log2FC (fCLIP/Input) w/FLAG-PACT	-Log10padj w/FLAG-PACT	Log2FC (fCLIP/Input) w/o FLAG-PACT	-Log10padj w/o FLAG-PACT
chr10	15075696	15075850	4.26275	5.50031	-5.29574	0.465527
chr10	15076668	15076761	4.16768	3.60665	-4.29463	0.348508
chr10	70404154	70404275	0.910888	0.445708	0.0967886	0.0373112
chr10	72234901	72235078	3.8166	6.59176	-6.61834	0.616927
chr10	73779019	73779130	4.0435	3.27023	-5.51367	0.637807
chr10	96750386	96750843	-0.757484	0.459995	0.205447	0.210948
chr1	100024429	100024588	2.69638	2.21726	-9.28633	3.13637
chr1	1020157	1020329	-0.412639	0.163353	0.6736	0.790382
chr1	10457070	10457283	3.59063	5.26761	-6.97054	2.6057
chr1	10460292	10460859	4.48151	9.25337	-4.34865	2.21174
chr1	108992627	108992662	1.6387	0.754182	1.33678	0.40228
chr11	107908592	107908711	-1.82759	1.81145	-0.210128	0.168617
chr11	111728490	111728620	4.5741	2.10068		#NUM!
chr11	111728835	111728978	10.0737	6.06702	-0.865126	0.048524
chr16	21460839	21460911	-2.30358	#NUM!		#NUM!
chr11	130121614	130121777	-0.42814	0.19683	-0.468241	0.483909
chr11	14352863	14353051	0.24237	0.0554761	-9.74355	3.29472
chr11	16756664	16756745	5.27265	2.74218	-5.29574	0.465527
chr11	16974731	16974926	0.383605	0.190178	1.66572	2.18973
chr11	1996641	1997725	0.62764	0.431061	-1.24515	3.71832
chr2	65094085	65094143	-0.882022	#NUM!	-5.75547	0.511377
chr11	35189895	35189987	-1.14208	0.789082	0.503909	0.574948
chr1	135924	136163	0.510679	0.197079	-3.65793	3.4195
chr1	246881959	246882033	-0.950896	#NUM!		#NUM!
chr1	146160737	146160857	-2.03093	#NUM!	-4.617	0.383329
chr1	147179278	147179356	0.924789	0.418576	1.67169	1.70358
chr1	148611654	148611775	-2.6924	#NUM!	-5.65736	0.501111
chr16	85732030	85732165	-0.373979	0.0435652	-8.00148	2.79776
chr3	129258818	129258981	-0.424059	0.0744784	-7.87778	1.31676
chr1	160996458	160996593	0.724768	0.392819	-3.4216	3.29472
chr1	160997809	160998042	0.198684	0.100732	-3.7395	5.37882
chr16	89809275	89809412	-0.358353	#NUM!	-6.87372	0.685172
chr11	61964801	61964884	-2.29991	2.04656	0.0731113	0.0399305
chr11	62739380	62739482	3.91566	3.60665	-2.92289	0.278753
chr11	66277043	66277129	-1.07412	0.745724	-1.40032	2.76888
chr11	68755281	68755990	5.007	6.91721	-2.21493	2.07486
chr16	22477930	22478144	-1.3902	0.431836	-8.0851	1.50613
chr2	36899957	36900046	-0.685151	0.142674	-8.29817	1.67334
chr7	45915817	45916047	-0.631804	0.206401	-5.46579	0.483909
chr11	75404717	75404843	-1.93387	1.65362	-0.881862	1.05975
chr11	76380819	76380896	2.49854	1.65477	-1.0986	0.304413
chr11	767340	767492	1.81216	1.54055	-1.90252	2.48557
chr11	767603	767714	1.52154	1.126	-2.70805	2.3854
chr11	767803	767856	1.18505	0.517446	-4.73011	1.6809
chr11	769280	769486	0.865773	0.591759	-6.14002	14.1884
chr12	120261287	120261408	-2.16655	0.281944	-5.10293	0.439591
chr1	179073473	179073659	4.09418	7.79317	-3.49482	1.93347
chr1	179357684	179357753	2.42004	0.884788	-5.65736	0.501111
chr6	15302279	15302382	-1.32695	0.208888	-7.21315	0.851446
chr1	205718263	205718410	0.876306	0.38121	-0.163095	0.0718946
chr12	106247705	106247826	0.323421	0.131382	-0.656013	0.637807
chr12	118246089	118246420	-1.16724	1.27277	0.508492	1.01266
chr12	118246576	118246843	-1.09215	1.11624	0.693381	1.52812
chr19	35252176	35252262	-4.05047	0.69521	-6.32652	0.578459
chr12	122727550	122727706	4.3243	5.76195	-9.35632	2.81256
chr12	124911862	124912240	-0.921165	0.667898	0.980205	2.39156
chr12	124912318	124912467	-0.75084	0.482458	1.1405	2.4249
chr12	124912546	124912696	-0.910497	0.599207	0.993846	1.76959
chr12	124912935	124913280	-0.272964	0.131382	2.00592	6.19997
chr12	124913424	124913698	-0.487414	0.256252	1.45631	3.82309
chr12	125027331	125027989	4.93907	0.667898	-4.66934	0.777556
chr12	127165920	127166154	-1.83745	0.888136	0.197059	0.0718946
chr12	132721057	132721111	1.79564	1.07272	-2.36982	1.02822
chr12	132721401	132721773	3.70938	9.12378	-5.49594	3.06275
chr3	177181176	177181346	-1.4341	0.337061	-9.90174	4.50864
chr12	132783673	132783725	0.342551	0.093606	-5.2003	0.964621
chr12	132825792	132825960	-1.08881	0.854262	0.851244	1.50567
chr1	214350496	214350673	3.09546	3.08824	0.28032	0.0399305
chr1	214350988	214351213	2.23799	2.9674	-4.34373	6.19997
chr1	214530409	214530577	6.32708	0.769217		#NUM!
chr12	24816753	24816903	2.42082	2.15308	-5.23978	6.00043
chr1	225784405	225784516	1.85375	0.373505	-3.86263	0.483067
chr1	236483332	236483445	-0.776457	0.329821	1.2807	1.80291
chr1	243054554	243054649	5.13804	#NUM!		#NUM!
chr5	20846515	20846549	-2.41471	#NUM!	-3.78523	0.290222
chr12	50931593	50931702	1.91887	0.658309	-7.35554	0.92976
chr12	52519862	52519925	-1.73401	2.38884	-0.603895	1.13962
chr12	52813674	52813796	-1.90399	1.94327	-1.47362	2.21174
chr12	52901919	52902034	-0.524011	0.213165	0.327421	0.230824
chr12	62965461	62965618	-0.190784	0.0787586	1.55174	4.38091
chr7	32877110	32877159	-1.06511	#NUM!	-6.18395	0.566743
chr1	28335600	28335749	6.55619	5.95468		#NUM!
chr1	28498934	28499055	4.19097	4.2993	-7.9483	1.38265
chr1	30999214	30999305	5.79131	#NUM!		#NUM!
chr13	113863579	113863728	-1.66591	1.54055	-0.0075314	0.00574093
chr1	31938108	31938336	0.562811	0.330515	0.18636	0.144675
chr13	27652665	27652802	3.46204	4.18177	-5.12215	0.711295
chr1	35117700	35117902	5.26606	3.87557	-7.88161	0.891905
chr14	105978679	105978756	1.6267	0.884788	3.03407	4.7986
chr14	22970150	22970306	3.10936	1.45284	-4.6317	0.661233
chr14	22972518	22972635	2.64553	2.80131	-2.91848	1.50567
chr14	49586563	49586786	-1.58221	2.09895	-2.11094	11.4012
chr14	49853778	49853925	-1.71807	2.47346	-2.15395	11.9245
chr14	49862642	49862865	-1.22698	1.35864	-1.70837	7.69897
chr14	50050576	50050634	-0.829758	0.384802	1.71575	1.38088
chr14	58794747	58794896	0.46112	0.207883	3.01687	15.3686
chr14	76886583	76886702	-0.263358	0.100893	1.00068	0.861631
chr1	492306	492441	2.84122	1.90926	-5.45657	2.8211
chr15	34231620	34231671	3.58844	2.17067	-6.19038	0.566743
chr15	39934116	39934338	3.99383	5.24872	0.464877	0.266231
chr15	41298672	41298936	2.81374	3.49013	-3.76687	2.20349
chr15	65668275	65668355		#NUM!		#NUM!
chr15	66499456	66499599	0.946502	0.51604	2.88418	9.70997
chr15	69452815	69452853	-1.11734	0.784055	-0.021437	0.0132523
chr1	58575829	58575956	-1.45662	1.11241	-0.310618	0.270853
chr15	94855726	94855844	-0.974321	0.526876	0.949904	1.01763
chr15	99259530	99259628	0.223893	0.0903389	1.37317	1.67495
chr16	10530197	10530252	2.46207	1.18678	-1.13743	0.153488
chr16	10530570	10530720	2.42272	1.9671	-1.68988	0.637807
chr16	10530914	10531594	3.37843	4.07727	-2.94805	1.50567
chr16	10532195	10532355	0.930641	0.599689	-1.79613	1.56833
chr16	15700693	15700844	3.2486	3.3988	-6.16662	2.02863
chr16	1962768	1962908	-1.19241	0.86721	0.417732	0.614813
chr16	1964458	1964609	-0.955499	0.833421	1.03212	2.21174
chr20	50912891	50913041	-2.73818	0.709952	-8.37442	1.78358
chr1	6222632	6222779	4.77646	9.02595	-2.36208	0.700592
chr11	57797659	57797815	-1.70777	0.40298	-4.98025	0.669123
chr1	629237	629387	-1.6792	1.64156	-0.714724	1.00841
chr1	631052	631149	0.510856	0.118269	-2.04073	0.142869
chr8	100717166	100717249	-4.11656	1.07639	-7.32633	0.891905
chr1	632302	632642	-1.14076	0.834712	-1.69636	6.96257
chr16	61055540	61055604	0.0111959	0.00530637	0.777339	0.377329
chr16	81030600	81030665	10.1252	6.24949	-4.29463	0.348508
chr1	16131082	16131168	-1.44807	0.222705	-8.13481	1.53623
chr16	87869349	87869516	-0.956771	0.854053	0.120533	0.138118
chr19	24055052	24055262	-0.334368	0.115598	-11.5388	9.20971
chr22	11049045	11049372	-3.32352	1.74733	-9.75411	4.17005
chr16	90170822	90171023	2.32145	1.15869	-3.01953	0.584018
chr16	9110815	9110986	3.95066	7.33255	-7.59675	1.08096
chr17	17042726	17042889	-0.389694	0.224779	-0.110042	0.0833908
chr17	17383436	17383641	-1.25925	1.21278	0.713099	1.262
chr17	19188022	19188167	-1.62438	2.15308	0.821185	2.0767
chr17	19446334	19446566	-1.1179	1.12697	0.704192	1.74975
chr17	20897015	20897093	-1.12455	0.75744	-2.2556	2.22936
chr1	726898	727097	1.92089	1.01777	-9.6789	3.79511
chr17	28721990	28722198	2.35781	1.40681	-6.09162	2.46554
chr6	18237950	18238056	-2.37018	0.221253	-5.07581	0.43681
chr17	38510166	38510342	-0.51767	0.244029	0.1948	0.163147
chr17	59201683	59201919	3.52045	2.74218	-2.25429	1.02522
chr17	59203336	59203762	4.08394	9.84164	-6.69228	4.7986
chr17	67358029	67358107	2.96764	#NUM!	-2.23254	0.144675
chr11	34061807	34061874	-2.34099	0.521549	-4.49756	0.483909
chr17	75943957	75944097	5.33152	8.97062	-3.38065	0.323535
chr18	6462298	6462503	0.961891	0.60351	2.38711	6.89279
chr18	80158593	80158713	10.8034	7.79317	-2.28293	0.145598
chr19	1033049	1033116	3.69836	1.71795	0.876177	0.0494889
chr19	1035385	1035469	2.28104	1.45284	-2.9869	0.540321
chr19	1105359	1105523	-1.19093	1.15183	-0.35994	0.514727
chr19	12260375	12260550	-1.57693	1.44848	-0.241903	0.230946
chr19	12939455	12939567	-1.55288	1.00001	-0.427849	0.429011
chr19	12940246	12940408	-0.686395	0.369692	0.10214	0.0878678
chr19	15837379	15837688	5.13589	10.5157	-6.83706	1.45946
chr19	15838111	15838274	6.5347	7.79317	-5.29574	0.465527
chr1	91643795	91643980	1.30516	0.908139	1.79313	2.42526
chr19	17813434	17813511	2.30329	1.46312	-3.73928	0.514727
chr19	17813747	17814033	5.85075	12.5317	-5.83275	0.51848
chr19	17814631	17814848	7.09925	7.3851	-7.0302	0.750572
chr19	18531880	18531983	-0.558521	0.370674	-1.18201	1.74215
chr19	18541852	18541999	-1.25769	1.15338	0.103856	0.0816151
chr19	19322255	19322455	5.67353	#NUM!		#NUM!
chr19	198045	198240	1.91474	0.769217	-6.36625	2.16822
chr21	10396058	10396293	-5.43008	4.3851	-9.33731	5.6073
chr1	9268112	9268277	3.19088	1.77962	-6.2963	0.574948
chr16	89808625	89808845	-0.895875	0.329821	-4.01723	2.67273
chr1	17414657	17414793	-2.08884	0.695604	-4.10375	2.00324
chr19	45549568	45550140	6.9274	18.7305	0.288256	0.0424865
chr19	4653515	4653665	3.67587	4.48545	-2.42995	0.449451
chr19	46775105	46775162	-1.07977	0.9962	-1.94696	3.2689
chr19	48923950	48924140	3.99672	2.05701	-3.6592	0.349697
chr19	48965296	48965467	-1.32241	1.40183	0.667749	0.823988
chr19	52143072	52143242	-0.730752	0.389466	1.44137	3.90871
chr19	57216132	57216195	2.41024	0.985515	-4.51691	0.38532
chr19	57863821	57863906	2.86925	1.57697	-8.31165	1.7165
chr19	58296405	58297182	3.17154	6.86012	-5.68206	12.5406
chr19	58565386	58565637	0.333804	0.123166	-6.36085	3.85046
chr19	58583222	58583367	-0.411504	0.197079	-1.21333	0.791344
chr1	9927985	9928168	7.20018	1.80856	-7.67296	1.1526
chr20	17962764	17962910	-1.16496	1.00371	0.866956	1.5241
chr20	26208378	26208537	-0.603122	0.410923	0.581545	0.571915
chr20	36781923	36782024	4.82149	2.31223	-5.46579	0.483909
chr20	3868772	3868884	4.26466	1.65023	-5.44461	0.483067
chr20	47288735	47288880	4.45327	#NUM!		#NUM!
chr11	85483956	85484119	-0.39555	0.187049	-0.379913	0.224686
chr20	58891658	58891741	-1.10116	1.04939	0.725385	0.83918
chr11	710830	711048	-1.98199	1.26668	-5.43441	12.7167
chr2	113205178	113205324	8.24456	2.527		#NUM!
chr2	130051662	130051767	0.667936	0.0754464		#NUM!
chr2	130051962	130051996	1.32185	#NUM!	0.613448	0.0373112
chr2	130052060	130052125	5.58849	1.41175		#NUM!
chr17	35151184	35151265	-0.980407	0.173326	-3.7393	1.24574
chr19	35575613	35575649	-2.22622	0.337919	-0.913236	0.109595
chr2	131274720	131274798	-4.0811	5	-8.51047	3.79049
chr2	131277307	131277408	-3.71893	3.69234	-10.3066	5.54516
chr12	132737749	132737958	-3.32645	3.48913	-6.67483	8.80688
chr2	131281266	131281434	0.123755	0.0307247	-7.10389	0.684938
chr6	144370888	144371038	-1.38107	0.368642	-1.38444	0.347739
chr5	181326506	181326630	-0.152764	0.0488903	-6.629	4.61618
chr2	131285272	131286097	0.224086	0.0865849	-4.90288	2.7327
chr21	33550912	33551024	-0.454244	0.187049	-1.00222	1.38088
chr21	44224042	44224097	9.95271	5.50031		#NUM!
chr21	5039040	5039315	5.63648	16.3072	-2.11737	0.157873
chr2	176200948	176201132	-1.47252	1.59769	-1.07945	3.31242
chr21	8207736	8209182	-0.147216	0.0707007	0.974948	2.03175
chr21	8209820	8210032	-1.35531	1.54055	-0.0526668	0.0484049
chr21	8211546	8211713	0.449547	0.270764	2.37596	8.87615
chr21	8211776	8212069	-0.590161	0.329821	1.22303	2.97745
chr21	8212195	8212347	0.250503	0.14805	1.88181	7.5376
chr21	8212740	8213565	-0.424226	0.238954	0.606656	1.0993
chr21	8252231	8252506	0.0523064	0.0248903	1.07836	2.12754
chr21	8252758	8253016	-0.457027	0.202529	0.851383	1.26856
chr21	8254051	8254202	-1.37249	1.60001	0.00608775	0.00574093
chr21	8255730	8255920	0.386889	0.228129	2.22961	7.73755
chr21	8255983	8256277	-0.678707	0.425962	1.2036	2.75328
chr21	8256403	8256555	0.0957424	0.0554761	1.74798	7.5157
chr21	8256951	8257201	-0.853539	0.730422	0.280423	0.362303
chr21	8257285	8257574	-0.633968	0.410923	0.800619	1.1526
chr21	8257971	8258117	-1.25915	0.932419	0.228355	0.184857
chr21	8390787	8391619	-0.393945	0.202635	0.80138	1.30261
chr21	8392403	8392450	-0.68209	0.430803	1.03831	2.06186
chr21	8392859	8393070	-1.39209	1.60831	-0.0354714	0.0347766
chr21	8394580	8394748	0.435953	0.267653	2.29679	8.15366
chr21	8394811	8395104	-0.625298	0.361831	1.12518	2.43043
chr21	8395230	8395382	0.111128	0.0662089	1.80287	7.21325
chr21	8395776	8396311	-0.758821	0.552792	0.480835	0.726255
chr21	8437064	8437280	-1.32321	1.48004	-0.0545558	0.0494889
chr21	8438772	8438962	0.289236	0.166499	2.06738	7.02965
chr21	8439024	8439319	-0.63958	0.407177	1.18505	2.5677
chr21	8439446	8439597	0.115388	0.0672619	1.82933	6.89279
chr21	8439993	8440855	-0.662682	0.433631	0.568651	1.00003
chr21	8986908	8987458	0.160633	0.0707007	1.1891	3.04549
chr21	8987911	8987956	-0.615802	0.370674	1.11062	2.35744
chr2	203190788	203191046	-1.02096	0.754182	1.50251	4.19654
chr3	197277430	197277575	-3.47735	0.769217	-9.98939	4.76955
chr2	223755499	223756025	3.54667	6.27327	-7.07094	5.48413
chr2	223756056	223756366	2.97278	2.88505	-4.31001	1.1162
chr2	223757057	223757461	1.88065	1.09147	-3.05207	2.98566
chr22	23894430	23894579	-1.36284	1.48304	-0.320479	0.410043
chr2	229180780	229180934	-0.984965	0.402489	-2.13266	1.12487
chr22	32039468	32039719	-0.266937	0.131382	0.499794	0.697807
chr22	35659954	35660061	4.23339	4.37986	-5.65736	0.501111
chr22	35661118	35661259	3.36522	2.8145	-6.61834	0.616927
chr2	235882377	235882467	0.660769	0.238454	1.52081	1.15207
chr22	36265881	36266017	4.10572	4.6038	0.104986	0.0122725
chr22	36266096	36267065	4.4144	7.45223	-3.64279	5.95078
chr22	36267155	36267404	3.66171	6.36452	-2.69756	1.95849
chr22	36488352	36488415	7.64177	5.77728	-5.28399	0.571861
chr22	37928508	37928546	-0.678157	#NUM!		#NUM!
chr22	37928577	37928632	1.75716	#NUM!	-2.23254	0.144675
chr22	37928945	37928992	2.15616	0.20957		#NUM!
chr22	37942225	37942361	2.21032	1.61852	-4.92197	2.02333
chr22	37942969	37943190	2.26417	2.17067	-2.57201	1.47004
chr22	37944984	37945345	2.88806	3.60665	-2.47336	1.09914
chr22	37945784	37946558	4.41094	8.55909	-2.20448	0.739356
chr22	37947220	37947417	4.60345	7.66354	-1.71399	0.289404
chr22	37947829	37948351	4.90453	4.37986	-7.01241	1.79461
chr22	39018394	39018615	1.51445	1.81145	-3.02184	4.18442
chr22	39053377	39053542	4.83588	5.85387	-3.9881	0.83918
chr12	6362354	6362475	-2.10715	1.49245	0.503951	0.192082
chr11	57785887	57785948	-2.87518	0.60624	-9.09555	2.83704
chr2	37100736	37100982	5.76859	9.02595	-2.64238	0.384367
chr2	37103810	37104121	3.32821	4.9393	-4.74218	1.1162
chr2	37127595	37127741	0.0597783	0.0072187	-7.24782	0.874673
chr2	38481887	38482102	-1.25302	1.1486	0.763482	1.61345
chr2	38482144	38482766	-0.650581	0.375037	1.13621	2.22936
chr2	39053915	39053951	0.37837	#NUM!	-2.90742	0.21146
chr2	131284451	131284559	-7.64663	5.41567	-5.43083	2.58762
chr2	99195935	99196085	4.43162	1.97842	-6.89758	0.697987
chr3	10152146	10152286	3.55475	2.17067	-8.88171	1.52802
chr3	10152901	10153196	3.448	3.06744	-5.57981	1.15106
chr3	101576643	101576849	-0.75694	0.482061	1.15353	2.93825
chr3	101823876	101823973	4.73108	3.8135	-7.10389	0.684938
chr3	129169688	129169806	0.691801	0.262718	0.352453	0.166616
chr11	77886562	77886712	-0.863438	0.337031	-1.25103	0.747512
chr3	14944787	14944911	2.90573	2.66588	-2.52019	0.393696
chr3	155987921	155988007	0.352012	0.115612	-0.19108	0.109595
chr3	15738498	15738721	-1.36461	1.60283	-1.87241	8.80688
chr3	161429230	161429613	0.261893	0.126736	2.3433	8.1107
chr3	169483690	169483918	0.644986	0.32787	1.87044	4.7986
chr3	174377841	174377934	-1.78565	2.09617	-0.0469088	0.0424865
chr17	6902100	6902195	-2.53748	0.482458	-5.18557	1.51977
chr3	184150220	184150310	-1.57423	1.53083	-0.503696	0.531979
chr3	185417684	185418090	0.293643	0.136741	2.29824	8.87615
chr3	186900277	186900474	2.17928	1.70394	3.38102	10.0742
chr1	631193	631364	-1.01285	0.819212	-2.97716	4.14509
chr3	197884488	197884635	0.0846567	0.0126364	-4.39318	0.362303
chr2	131281525	131281769	-2.04493	1.41182	-7.89692	4.8041
chr3	198219924	198220061	-0.955835	0.371738	-6.01614	8.58503
chr3	198221295	198221497	1.93596	0.844705	-2.23914	0.411541
chr3	45680495	45680600	7.42961	1.33285		#NUM!
chr4	16256318	16256447	-1.65919	2.1215	-0.904256	1.47571
chr4	165903248	165903379	3.23199	#NUM!		#NUM!
chr4	56459878	56460050	1.99067	2.04656	-6.50266	5.16685
chr4	65573633	65573786	1.54442	1.00001	2.60922	6.91009
chr4	87892337	87892553	0.271262	0.104181	1.09066	2.40365
chr5	130990076	130990162	-0.559209	0.294036	1.07952	1.56541
chr5	130990218	130990295	-1.22844	0.832763	0.582336	0.555945
chr5	157931346	157931415	-2.59936	3.49144	-0.565074	0.807953
chr5	166382304	166382566	-0.827003	0.51604	0.49845	0.614813
chr5	17354235	17354290	-1.83843	1.56092	0.863079	0.717955
chr5	178055685	178056171	0.317956	0.15455	1.92444	6.25181
chr5	181238104	181238226	-1.58651	1.33285	0.463055	0.350132
chr11	719565	719672	-5.43374	7.59176	-6.30806	8.39254
chr5	181326849	181327054	2.09027	1.09925	-4.10227	1.82855
chr2	131272102	131272238	-5.33589	2.35264	-3.26522	1.12046
chr5	33162608	33162750	1.12455	0.60351	1.61509	2.41611
chr5	34953040	34953129	5.36804	1.64985		#NUM!
chr5	37291270	37291377	3.53627	2.25182	-7.56464	1.04759
chr5	56504723	56505008	1.40892	1.14961	3.21281	11.7423
chr5	71850910	71851121	-2.03749	0.876156	-1.50024	0.815561
chr6	116258904	116258973	-1.4317	1.48379	1.41878	3.11163
chr6	144200646	144200789	2.01483	1.19155	4.71312	18.2426
chr2	27594966	27595031	-2.14088	1.01777	-6.20497	4.44249
chr11	128632	128768	-1.42375	0.567053	-6.36944	1.47004
chr6	153282304	153282569	-1.22791	0.951105	0.50544	0.891905
chr2	131277949	131278033	-11.7704	8.26201	-9.63551	3.90871
chr6	28977501	28977650	-0.555012	0.298609	-2.60844	3.4578
chr6	31280656	31280753	0.580869	0.205536	3.55576	2.90732
chr6	39958502	39958680	1.23481	0.854427	1.90072	2.79181
chr6	42888137	42888393	3.82553	7.07314	-5.60583	2.29811
chr6	42888417	42888522	4.09606	4.19791	1.13219	0.0718946
chr6	42889137	42889463	3.20443	3.19217	-2.19734	0.844714
chr6	7338956	7339072	-1.58171	1.73592	-0.476056	0.774816
chr6	7339389	7339470	-1.52507	1.30903	-0.473173	0.584018
chr7	101091482	101091632	1.85985	1.70394	-5.37749	1.63487
chr7	101091953	101092088	6.39608	3.5298	3.04326	0.217443
chr7	102631575	102631718	3.16887	2.09617	-6.02901	1.4376
chr7	128653339	128653441	3.52886	1.15169	-5.29574	0.465527
chr7	128653717	128653988	3.3456	3.06744	-2.39298	0.777556
chr7	133035136	133035430	-0.613501	0.373046	0.990557	1.80291
chr7	137513916	137513952	-0.565867	0.20957	1.42101	1.11379
chr7	17345019	17345290	4.05186	6.91364	-8.36106	0.914977
chr7	22511753	22511873	0.159087	0.0652897	2.22473	4.53313
chr7	2722381	2722545	3.15872	2.78717	-9.5822	2.1476
chr7	2727544	2727637	5.66044	5.383	-6.61355	0.616927
chr1	136453	137039	-1.36413	0.764542	-6.3172	62.6861
chr7	44467987	44468226	0.694412	0.385456	2.53726	10.7055
chr3	198220406	198220548	-1.21836	0.466718	-5.93275	21.2041
chr7	4682539	4682620	0.785041	0.304564	0.441377	0.321181
chr7	4769760	4769924	2.02383	2.25272	-3.2395	3.55681
chr7	5450231	5450306	0.192651	#NUM!	-2.23254	0.144675
chr7	5476844	5477642	4.59225	8.98716	-3.64281	3.18028
chr7	66153859	66154024	4.09044	6.25649	-3.79193	0.684938
chr7	66154240	66154340	4.10693	3.66582	-6.42319	0.589157
chr7	66606796	66607004	0.603017	0.361831	2.27486	7.56225
chr7	76515169	76515344	0.351525	0.163353	-2.47238	3.90152
chr2	131272711	131272829	-4.25459	6.27327	-10.9924	7.61979
chr8	100721628	100721724	-0.988267	0.920133	-0.114776	0.111183
chr8	11842726	11843271	3.1417	2.38578	-3.07063	0.64398
chr8	11845091	11845226	-1.13364	0.827653	-1.31923	2.00831
chr8	119208449	119208507	-1.02048	0.521001	0.155646	0.144675
chr8	143021667	143021942	-1.07438	0.854262	-0.881689	2.12519
chr8	143655802	143655943	3.22186	2.83198	-4.66976	0.491433
chr8	143861824	143861876	-0.642115	0.348322	0.271976	0.271694
chr8	143863562	143863775	1.30511	0.615219	1.97261	4.83268
chr8	143865184	143865304	1.5746	0.60351	3.33733	7.66354
chr8	23188451	23188627	9.43422	10.7905	-2.28293	0.145598
chr8	61578613	61578731	-0.440346	0.166499	0.999408	1.0209
chr8	81521957	81522106	-0.525415	0.277449	1.64196	4.1945
chr8	93957423	93957543	-0.292423	0.109828	1.17291	1.03264
chr8	94792615	94792740	11.1138	8.62709		#NUM!
chr9	118083033	118083261	1.42579	1.00001	3.96913	24.7825
chr9	125239103	125239200	-1.07469	0.599222	-0.480961	0.417806
chr9	130448775	130449023	-1.26084	0.173326	-3.78523	0.290222
chr9	130705098	130705183	5.8189	6.6925	-6.82003	0.64398
chr9	133019430	133019887	0.114801	0.0554761	1.84903	5.55129
chr9	133020358	133020585	-1.07014	0.736245	1.01062	2.1678
chr9	136408742	136408801	0.921063	#NUM!	-5.78282	0.514394
chr9	138279363	138279569	1.80338	0.769217	-4.14813	1.36835
chr9	19378391	19378490	2.14575	0.700596	4.63789	5.69465
chr9	35657969	35658026	-1.89363	1.94376	1.01411	1.38088
chr9	35972011	35972080	-0.618759	0.315259	2.12897	4.36151
chr9	76571743	76571983	-1.02571	0.498785	0.156251	0.0961179
chr9	9442046	9442087	-1.5916	2.1215	-2.17404	12.0315
chrM	13809	14746	-0.233643	0.108121	-1.11381	3.58643
chrM	15940	16467	0.365707	0.224779	-0.600664	1.19481
chrM	4939	5080	-1.5883	1.48304	-0.30915	0.393696
chrM	64	273	0.196322	0.0918865	1.33114	2.53676
chrM	6908	7058	-1.38891	1.41284	-1.27043	3.4396
chrM	700	894	-1.08719	0.844705	0.908572	1.90211
chrM	7099	7472	-0.52464	0.277868	-1.43189	5.53018
chrM	9160	9234	-2.30986	3.25723	-1.06726	2.44556
chrM	9342	9426	-2.41767	3.90528	-0.667824	1.08096
chrM	9880	9933	-1.41692	0.951501	-0.0708161	0.0427734
chrM	998	1091	-1.19342	0.891508	1.01786	1.9986
chrX	123913247	123913291	5.02132	2.72552	1.71703	0.109595
chrX	148052544	148052739	0.160929	0.0736091	1.80986	3.00672
chrX	39787910	39787965	-1.41472	1.12449	0.457175	0.490443
chrX	40935625	40935831	-1.31966	1.51432	0.0920046	0.101845
chrX	70963060	70963284	0.341559	0.163272	0.733075	1.1545
chrX	77828062	77828520	5.56596	18.0862	-6.76432	2.23964
chrY	10200144	10200293	-1.34206	1.45284	-1.75324	4.16558
RNA45SN1	13112	13300	-0.711099	0.407284	1.26035	2.02835
RNA45SN1	3672	3873	-2.62191	5.39903	-0.154271	0.157873
RNA45SN1	3877	3908	-1.66888	2.33274	-0.112749	0.116716
RNA45SN1	413	521	-1.48524	1.11063	0.820799	1.82855
RNA45SN1	5456	6419	-0.274088	0.157642	1.40038	4.86967
RNA45SN1	6820	7121	-1.31442	1.13847	0.444836	0.527959
