# Supplementary material for: PACT prevents aberrant activation of PKR by endogenous dsRNA without sequestration
Source: Nat Commun. 2025 Apr 8;16:3325. doi: 10.1038/s41467-025-58433-x (PMC11978871; doi:10.1038/s41467-025-58433-x)
Supplement: Supplementary file 6 — Supplementary Data 4 [file 41467_2025_58433_MOESM6_ESM.xlsx]

## Sheet: Table S7
Chr	peak_start	peak_end	Log2FC (fCLIP/Input) w/FLAG-PACT	-Log10padj w/FLAG-PACT	Log2FC (fCLIP/Input) w/o FLAG-PACT	-Log10padj w/o FLAG-PACT
chr10	15075696	15075850	4.26275	5.50031	-5.29574	0.465527
chr10	15076668	15076761	4.16768	3.60665	-4.29463	0.348508
chr10	72234901	72235078	3.8166	6.59176	-6.61834	0.616927
chr10	73779019	73779130	4.0435	3.27023	-5.51367	0.637807
chr1	100024429	100024588	2.69638	2.21726	-9.28633	3.13637
chr1	10457070	10457283	3.59063	5.26761	-6.97054	2.6057
chr1	10460292	10460859	4.48151	9.25337	-4.34865	2.21174
chr11	111728835	111728978	10.0737	6.06702	-0.865126	0.048524
chr11	16756664	16756745	5.27265	2.74218	-5.29574	0.465527
chr11	62739380	62739482	3.91566	3.60665	-2.92289	0.278753
chr11	68755281	68755990	5.007	6.91721	-2.21493	2.07486
chr11	76380819	76380896	2.49854	1.65477	-1.0986	0.304413
chr11	767340	767492	1.81216	1.54055	-1.90252	2.48557
chr11	767603	767714	1.52154	1.126	-2.70805	2.3854
chr11	767803	767856	1.18505	0.517446	-4.73011	1.6809
chr1	179073473	179073659	4.09418	7.79317	-3.49482	1.93347
chr1	179357684	179357753	2.42004	0.884788	-5.65736	0.501111
chr12	122727550	122727706	4.3243	5.76195	-9.35632	2.81256
chr12	125027331	125027989	4.93907	0.667898	-4.66934	0.777556
chr12	132721057	132721111	1.79564	1.07272	-2.36982	1.02822
chr12	132721401	132721773	3.70938	9.12378	-5.49594	3.06275
chr1	214350988	214351213	2.23799	2.9674	-4.34373	6.19997
chr12	24816753	24816903	2.42082	2.15308	-5.23978	6.00043
chr1	225784405	225784516	1.85375	0.373505	-3.86263	0.483067
chr12	50931593	50931702	1.91887	0.658309	-7.35554	0.92976
chr1	28498934	28499055	4.19097	4.2993	-7.9483	1.38265
chr13	27652665	27652802	3.46204	4.18177	-5.12215	0.711295
chr1	35117700	35117902	5.26606	3.87557	-7.88161	0.891905
chr14	22970150	22970306	3.10936	1.45284	-4.6317	0.661233
chr14	22972518	22972635	2.64553	2.80131	-2.91848	1.50567
chr1	492306	492441	2.84122	1.90926	-5.45657	2.8211
chr15	34231620	34231671	3.58844	2.17067	-6.19038	0.566743
chr15	41298672	41298936	2.81374	3.49013	-3.76687	2.20349
chr16	10530197	10530252	2.46207	1.18678	-1.13743	0.153488
chr16	10530570	10530720	2.42272	1.9671	-1.68988	0.637807
chr16	10530914	10531594	3.37843	4.07727	-2.94805	1.50567
chr16	15700693	15700844	3.2486	3.3988	-6.16662	2.02863
chr1	6222632	6222779	4.77646	9.02595	-2.36208	0.700592
chr16	81030600	81030665	10.1252	6.24949	-4.29463	0.348508
chr16	90170822	90171023	2.32145	1.15869	-3.01953	0.584018
chr16	9110815	9110986	3.95066	7.33255	-7.59675	1.08096
chr1	726898	727097	1.92089	1.01777	-9.6789	3.79511
chr17	28721990	28722198	2.35781	1.40681	-6.09162	2.46554
chr17	59201683	59201919	3.52045	2.74218	-2.25429	1.02522
chr17	59203336	59203762	4.08394	9.84164	-6.69228	4.7986
chr17	67358029	67358107	2.96764	#NUM!	-2.23254	0.144675
chr17	75943957	75944097	5.33152	8.97062	-3.38065	0.323535
chr18	80158593	80158713	10.8034	7.79317	-2.28293	0.145598
chr19	1035385	1035469	2.28104	1.45284	-2.9869	0.540321
chr19	15837379	15837688	5.13589	10.5157	-6.83706	1.45946
chr19	15838111	15838274	6.5347	7.79317	-5.29574	0.465527
chr19	17813434	17813511	2.30329	1.46312	-3.73928	0.514727
chr19	17813747	17814033	5.85075	12.5317	-5.83275	0.51848
chr19	17814631	17814848	7.09925	7.3851	-7.0302	0.750572
chr19	198045	198240	1.91474	0.769217	-6.36625	2.16822
chr1	9268112	9268277	3.19088	1.77962	-6.2963	0.574948
chr19	4653515	4653665	3.67587	4.48545	-2.42995	0.449451
chr19	48923950	48924140	3.99672	2.05701	-3.6592	0.349697
chr19	57216132	57216195	2.41024	0.985515	-4.51691	0.38532
chr19	57863821	57863906	2.86925	1.57697	-8.31165	1.7165
chr19	58296405	58297182	3.17154	6.86012	-5.68206	12.5406
chr1	9927985	9928168	7.20018	1.80856	-7.67296	1.1526
chr20	36781923	36782024	4.82149	2.31223	-5.46579	0.483909
chr20	3868772	3868884	4.26466	1.65023	-5.44461	0.483067
chr21	5039040	5039315	5.63648	16.3072	-2.11737	0.157873
chr2	223755499	223756025	3.54667	6.27327	-7.07094	5.48413
chr2	223756056	223756366	2.97278	2.88505	-4.31001	1.1162
chr2	223757057	223757461	1.88065	1.09147	-3.05207	2.98566
chr22	35659954	35660061	4.23339	4.37986	-5.65736	0.501111
chr22	35661118	35661259	3.36522	2.8145	-6.61834	0.616927
chr22	36266096	36267065	4.4144	7.45223	-3.64279	5.95078
chr22	36267155	36267404	3.66171	6.36452	-2.69756	1.95849
chr22	36488352	36488415	7.64177	5.77728	-5.28399	0.571861
chr22	37928577	37928632	1.75716	#NUM!	-2.23254	0.144675
chr22	37942225	37942361	2.21032	1.61852	-4.92197	2.02333
chr22	37942969	37943190	2.26417	2.17067	-2.57201	1.47004
chr22	37944984	37945345	2.88806	3.60665	-2.47336	1.09914
chr22	37945784	37946558	4.41094	8.55909	-2.20448	0.739356
chr22	37947220	37947417	4.60345	7.66354	-1.71399	0.289404
chr22	37947829	37948351	4.90453	4.37986	-7.01241	1.79461
chr22	39018394	39018615	1.51445	1.81145	-3.02184	4.18442
chr22	39053377	39053542	4.83588	5.85387	-3.9881	0.83918
chr2	37100736	37100982	5.76859	9.02595	-2.64238	0.384367
chr2	37103810	37104121	3.32821	4.9393	-4.74218	1.1162
chr2	99195935	99196085	4.43162	1.97842	-6.89758	0.697987
chr3	10152146	10152286	3.55475	2.17067	-8.88171	1.52802
chr3	10152901	10153196	3.448	3.06744	-5.57981	1.15106
chr3	101823876	101823973	4.73108	3.8135	-7.10389	0.684938
chr3	14944787	14944911	2.90573	2.66588	-2.52019	0.393696
chr3	198221295	198221497	1.93596	0.844705	-2.23914	0.411541
chr4	56459878	56460050	1.99067	2.04656	-6.50266	5.16685
chr5	181326849	181327054	2.09027	1.09925	-4.10227	1.82855
chr5	37291270	37291377	3.53627	2.25182	-7.56464	1.04759
chr6	42888137	42888393	3.82553	7.07314	-5.60583	2.29811
chr6	42889137	42889463	3.20443	3.19217	-2.19734	0.844714
chr7	101091482	101091632	1.85985	1.70394	-5.37749	1.63487
chr7	102631575	102631718	3.16887	2.09617	-6.02901	1.4376
chr7	128653339	128653441	3.52886	1.15169	-5.29574	0.465527
chr7	128653717	128653988	3.3456	3.06744	-2.39298	0.777556
chr7	17345019	17345290	4.05186	6.91364	-8.36106	0.914977
chr7	2722381	2722545	3.15872	2.78717	-9.5822	2.1476
chr7	2727544	2727637	5.66044	5.383	-6.61355	0.616927
chr7	4769760	4769924	2.02383	2.25272	-3.2395	3.55681
chr7	5476844	5477642	4.59225	8.98716	-3.64281	3.18028
chr7	66153859	66154024	4.09044	6.25649	-3.79193	0.684938
chr7	66154240	66154340	4.10693	3.66582	-6.42319	0.589157
chr8	11842726	11843271	3.1417	2.38578	-3.07063	0.64398
chr8	143655802	143655943	3.22186	2.83198	-4.66976	0.491433
chr8	23188451	23188627	9.43422	10.7905	-2.28293	0.145598
chr9	130705098	130705183	5.8189	6.6925	-6.82003	0.64398
chr9	138279363	138279569	1.80338	0.769217	-4.14813	1.36835
chrX	77828062	77828520	5.56596	18.0862	-6.76432	2.23964
