# Supplementary material for: PACT prevents aberrant activation of PKR by endogenous dsRNA without sequestration
Source: Nat Commun. 2025 Apr 8;16:3325. doi: 10.1038/s41467-025-58433-x (PMC11978871; doi:10.1038/s41467-025-58433-x)
Supplement: Supplementary file 7 — Supplementary Data 5 [file 41467_2025_58433_MOESM7_ESM.xlsx]

## Sheet: Table S8
Chr	peak_start	peak_end	Input w/PACT Rep1_AuC	PKRfCLIP w/PACT Rep1_AuC	Input w/PACT Rep2_AuC	PKRfCLIP w/PACT Rep2_AuC	Input w/oPACT Rep1_AuC	PKRfCLIP w/oPACT Rep1_AuC	Input w/oPACT Rep2_AuC	PKRfCLIP w/oPACT Rep2_AuC
chr7	5477338	5477596	104	35047	49	26934	42	17718	15	22542
chr12	132721408	132721773	336	80543	171	55379	504	95751	354	61493
chr19	58296495	58296885	194	16110	202	13251	172	11006	41	12989
chr19	45549571	45550051	56	40927	51	32489	50	37291	13	35678
chrX	77828062	77828520	69	55484	72	45268	65	72559	39	47366
chr22	35659954	35660061	1	4527	12	3558	1	3014	2	2772
chr16	85732030	85732165	10	4390	48	5988	21	3766	20	4993
chr3	129258818	129258981	23	2884	63	3743	44	2702	8	4532
chr6	42889267	42889463	187	9343	266	13067	190	11276	86	7538
chr2	99195935	99196085	49	14990	18	13138	67	16286	18	12401
chr1	28498939	28499055	67	5726	24	6773	70	4852	35	4718
chr19	19322255	19322455	30	6753	1	6577	27	9021	18	6690
chr7	102631575	102631718	10	6184	13	8660	43	7553	37	6554
chr2	223756237	223756366	36	3462	80	2255	52	2624	37	2407
chr1	9927985	9928166	30	18876	1	12238	16	14411	1	10694
chr3	45680495	45680600	1	1479	1	1305	1	616	1	787
chr3	177181176	177181346	83	3684	18	4383	73	2662	75	4599
chr17	67358029	67358107	1	1812	3	3120	1	2596	1	2686
chr1	30999214	30999305	1	2034	1	2497	7	3155	1	3021
chr5	34953040	34953129	1	3126	1	2156	5	3071	1	2360
chr17	28721990	28722198	258	21233	93	24687	267	18559	117	23761
chr4	56459878	56460050	138	38290	257	44652	249	31517	243	33128
chr7	45915817	45916047	1	758	1	787	1	1384	1	1726
chr6	15302279	15302382	63	4726	10	4926	40	4581	26	5195
chr19	24055052	24055262	206	4028	288	6644	376	4931	365	4873
chr16	22477930	22478144	66	10759	144	11065	84	12071	84	11597
chr11	68755281	68755478	270	20270	611	27299	376	14162	238	19938
chr1	179357684	179357753	5	2369	4	2539	25	4188	19	2475
chr2	131281266	131281434	75	6472	51	6365	46	7196	55	7249
chr16	21460839	21460911	16	1751	5	1580	4	2064	7	1749
chr11	111728835	111728978	12	2495	14	3178	1	1605	1	1899
chr1	726898	727097	248	17818	134	10903	136	26352	98	20349
chr16	89809275	89809412	37	1860	22	3387	33	1514	17	2780
chr22	36266415	36266578	82	7422	110	8526	26	5296	38	5847
chr17	75943969	75944089	10	5045	2	2369	42	6597	6	3375
chr9	136408742	136408801	1	2603	1	1647	1	1555	7	1891
chr1	225784405	225784516	4	6562	1	4876	6	9564	1	5428
chr1	10460482	10460529	24	2020	30	1684	31	1456	16	1512
chr2	37127595	37127741	21	1491	77	1786	12	1060	31	1563
chr8	143655802	143655943	95	5679	125	4821	114	5705	118	5077
chr3	14944787	14944890	121	3027	46	3001	199	2839	75	4114
chr7	128653717	128653988	353	42176	429	30819	290	46368	248	43842
chr6	42888417	42888522	26	3454	25	3622	25	3049	12	2839
chr11	14352863	14353051	182	13584	198	14648	186	24798	354	14131
chr3	197884488	197884635	16	2759	1	2794	19	1319	3	2458
chr22	36267209	36267305	115	4065	21	3700	36	1933	38	2540
chr2	131285272	131286097	1594	57372	979	45423	531	50753	917	51695
chr19	198045	198240	151	13256	28	8169	43	17233	134	13946
chr20	50912891	50913041	38	4759	15	5505	57	4882	35	5242
chr2	223755922	223756025	18	737	1	798	1	528	9	569
chr16	15700700	15700844	51	11735	108	10692	64	9247	112	11322
chr12	125027536	125027685	101	10734	86	8151	117	9802	91	9341
chr5	37291270	37291377	55	4520	69	3689	35	4941	25	3061
chr1	246881959	246882033	7	2315	1	2834	13	1184	14	2884
chr1	214530409	214530577	10	5048	13	4973	16	7031	3	6937
chr6	42888180	42888342	337	20413	220	16312	164	38048	201	14920
chr7	32877110	32877159	4	1020	13	1207	12	1278	8	1187
chr22	36266749	36266982	1036	22693	994	22482	1025	16358	856	20059
chr19	35252176	35252262	1	726	4	450	9	370	7	837
chr1	100024449	100024539	83	1831	64	1580	171	1824	130	1317
chr7	66153971	66154024	68	2479	7	2456	27	2359	52	2898
chr22	37945194	37945268	15	831	8	756	22	227	4	524
chr2	36899957	36900046	35	3528	13	3751	55	6129	26	4570
chr19	4653554	4653658	115	6072	167	6719	47	8274	82	5753
chr7	5476977	5477127	286	10202	207	7602	146	9799	220	10300
chr1	631052	631149	24	420	1	587	8	156	10	453
chr1	16131082	16131168	7	2468	34	2270	20	1555	6	2482
chr11	62739398	62739462	4	2130	17	2388	8	1618	38	1924
chr12	122727550	122727655	82	5368	76	4557	42	7096	71	5155
chr1	35117813	35117902	61	3816	25	3533	41	3890	15	3422
chr11	34061807	34061874	55	2276	47	2221	74	3054	78	3117
chr1	17414657	17414793	48	6060	92	6203	111	6564	128	6207
chr19	58565386	58565637	901	34068	346	23727	384	42187	392	28160
chr6	18237950	18238056	32	2495	46	3118	66	6062	1	3665
chr9	138279363	138279569	157	14164	93	9721	102	20708	122	16725
chr3	198221295	198221497	208	14698	70	10974	122	18096	121	16158
chr11	57797659	57797815	70	7939	154	6195	180	7819	153	7302
chr22	37928945	37928992	4	1031	15	662	1	3655	8	1239
chr2	223756056	223756204	33	11806	51	7686	15	15757	8	8353
chr2	223755499	223755635	111	3556	21	3746	16	2593	43	2814
chr12	120261287	120261408	11	2233	5	2199	6	4420	13	3298
chr8	100717166	100717249	127	3594	50	3756	46	13727	10	5821
chr22	11049045	11049372	10	490	154	803	76	496	67	494
chr5	20846515	20846549	3	692	7	637	1	1113	1	953
chr5	181326849	181327054	181	15483	97	10298	148	21540	209	18377
chr21	10396058	10396293	27	434	295	567	63	310	81	335
chr16	90170822	90171023	123	14168	86	9859	87	19447	94	16010
chr12	132783673	132783725	121	5198	79	4178	133	14166	40	4841
chr12	50931593	50931702	55	2050	54	1721	12	2022	52	2200
chr16	89808625	89808845	221	3595	121	8730	363	3493	119	5360
chr16	9110837	9110986	197	6995	147	6474	274	12799	186	6201
chr19	15837537	15837607	14	2961	11	1649	38	12087	31	4552
chr2	39053915	39053951	11	145	4	119	6	60	12	80
chr7	128653339	128653441	14	3120	9	1926	1	4176	1	3669
