# Supplementary material for: PACT prevents aberrant activation of PKR by endogenous dsRNA without sequestration
Source: Nat Commun. 2025 Apr 8;16:3325. doi: 10.1038/s41467-025-58433-x (PMC11978871; doi:10.1038/s41467-025-58433-x)
Supplement: Supplementary file 10 — Source Data [file 41467_2025_58433_MOESM10_ESM.xlsx]

## Sheet: Figure 1A
RAW CTG MEASUREMENT VALUES						CALCULATED VALUES PRESENTED IN MANUSCRIPT
Cell line	Control sg1	Control sg2	PACT sg1	PACT sg2		Cell line	Control sg1	Control sg2	PACT sg1	PACT sg2	p value + statistical test	NOTE: all values represent % relative to Control sg1 value
												NOTE: Values in each row are from the same independent experiment
HCC1806 Replicate #1	147602	171037	1727.16	4329.74		HCC1806 Replicate #1	100	114.466	1.39629	2.69591	p = 0.0012 by one-way ANOVA
	168499	183896	2484.28	5358.94
	112177	135299	1768.57	1857.29
HCC1806 Replicate #2	122603	121491	3524.29	2640.37		HCC1806 Replicate #2	100	97.6736	2.07838	2.06942
	144205	137025	2064.39	2589.04
	114859	114272	2343.83	2668.88
HCC1806 Replicate #3	230347	318624	14911.8	86153.8		HCC1806 Replicate #3	100	139.14	5.33269	36.1726
	239171	322925	11024.9	90856.4
	214260	309861	10527	70330.2
MDA-MB-157 Replicate #1	134992	171573	84284	7136.94		MDA-MB-157 Replicate #1	100	124.127	62.7588	21.537	p = 0.0021 by one-way ANOVA
	134657	161310	93889.2	6157.31
	139699	175228	78728.8	74867.1
MDA-MB-157 Replicate #2	103126	105449	28769	20859.9		MDA-MB-157 Replicate #2	100	101.114	27.1611	18.7476
	107191	107629	26517.7	19076.6
	100289	100988	29077.1	18294.6
MDA-MB-157 Replicate #3	102245	104489	31410.7	29336.4		MDA-MB-157 Replicate #3	100	103.618	34.7795	29.2277
	103497	104513	39012.5	27612.9
	94794.6	102408	34101.9	30890.7
NCI-H727 Replicate #1	217507	226641	108957	110815		NCI-H727 Replicate #1	100	102.919	51.5262	44.3979	p = 0.0035 by one-way ANOVA
	243548	232768	124358	99300.7
	221363	242929	118309	92863.2
NCI-H727 Replicate #2	183895	165630	87056.2	80257.4		NCI-H727 Replicate #2	100	89.4045	48.4162	42.6139
	179726	171982	91294.8	77525.2
	184640	152559	87096.3	75852.7
NCI-H727 Replicate #3	286195	232572	129684	133327		NCI-H727 Replicate #3	100	83.4564	43.6884	44.9107
	290467	241769	124888	127027
	272103	234008	116240	120832
NCI-H2286 Replicate #1	156757	126692	45928.1	22651.3		NCI-H2286 Replicate #1	100	84.4761	25.9181	13.2996	p = 0.0082 by one-way ANOVA
	159399	140415	37551.9	20014.6
	161043	136012	40200.9	20799.5
NCI-H2286 Replicate #2	153917	138351	85019.5	37808.9		NCI-H2286 Replicate #2	100	91.6909	49.5779	23.9629
	176260	147929	83416.7	44106.1
	121282	127668	55388.2	26268.1
NCI-H2286 Replicate #3	58524.7	70023.1	36137.2	13438.7		NCI-H2286 Replicate #3	100	131.758	65.3624	23.2091
	58282.1	71490.8	40633.3	14141.4
	43879.5	70203.5	28258	9713.69
SW1271 Replicate #1	243453	243249	145764	106452		SW1271 Replicate #1	100	97.1141	55.6998	42.0778	p = 0.002 by one-way ANOVA
	258952	246476	142795	109157
	256031	246824	133888	103524
SW1271 Replicate #2	166768	171252	74828.7	43796.6		SW1271 Replicate #2	100	105.654	48.7905	24.7894
	169189	181154	93173.7	41829.2
	170041	182204	78876.9	39808.1
SW1271 Replicate #3	181375	205962	70094.9	38323.5		SW1271 Replicate #3	100	114.296	41.2874	19.7955
	194181	220593	85566.2	35587
	182556	211346	74769.1	36570.7
ZR-75-1 Replicate #1	67256.9	65038.7	75630.1	60888.5		ZR-75-1 Replicate #1	100	97.6189	112.955	96.7799	p = 0.1201 by one-way ANOVA
	65154.2	61589.4	69128.5	63832.8
	63548.9	61652.2	70226.4	64463.4
	57047.3	58702.9	70799.2	55675.6
ZR-75-1 Replicate #2	63043.8	70643.2	76246.1	71609.1		ZR-75-1 Replicate #2	100	106.025	118.753	112.188
	62872.4	64933.9	73956.1	69204.9
	59733.5	61257.5	70261.6	67462.7
ZR-75-1 Replicate #3	59534.5	60205.3	60538.2	54719.4		ZR-75-1 Replicate #3	100	99.4896	101.305	90.7025
	60982.8	60769.4	63312.9	56592.1
	64667.2	63264.6	63749.9	56655.6
HCC1428 Replicate #1	28351.8	30122.5	27038.1	28775		HCC1428 Replicate #1	100	101.301	89.3428	100.909	p = 0.2786 by one-way ANOVA
	30452.2	29616.2	23231.9	31007.8
	28582.9	28785.4	27804	28398.5
HCC1428 Replicate #2	38899.4	34973.7	29927.3	30265.3		HCC1428 Replicate #2	100	90.0118	77.1342	80.3409
	37438.4	33215.3	28573	31258.8
	38165.1	34877.1	29820.6	30468.5
HCC1428 Replicate #3	17642.4	21051.2	17998.1	11155.5		HCC1428 Replicate #3	100	109.717	100.522	73.9171
	16956.2	20920.9	19147.7	14491.6
	19465.8	19303	16760.8	13542.4
	17925.4	17710	18458.9	14023.3
HCC1437 Replicate #1	488003	514857	536682	536074		HCC1437 Replicate #1	100	105.888	107.549	103.671	p = 0.4489 by one-way ANOVA
	506008	505747	536394	497101
	505315	567002	539429	521195
HCC1437 Replicate #2	329316	329130	335206	324269		HCC1437 Replicate #2	100	102.101	101.917	100.309
	326735	331705	338112	343322
	347353	363650	349320	338912
HCC1437 Replicate #3	288334	274779	288064	305556		HCC1437 Replicate #3	100	96.6996	101.183	103.864
	314209	306299	317355	317619
	291120	283091	298821	305023
NCI-H2023 Replicate #1	237340	274755	271200	242592		NCI-H2023 Replicate #1	100	114.44	112.344	102.291	p = 0.4489 by one-way ANOVA
	252832	284523	278626	257491
	242063	278695	272799	248926
NCI-H2023 Replicate #2	217183	203989	211947	210654		NCI-H2023 Replicate #2	100	97.3144	100.741	97.2499
	210392	210630	220089	207884
	208986	204846	209242	200516
NCI-H2023 Replicate #3	120145	127650	132347	118565		NCI-H2023 Replicate #3	100	107.838	114.084	101.979
	113699	123255	130336	116550
	116590	125079	133657	116250
	109614	120125	128499	117788
NCI-H1650 Replicate #1	118734	141403	146637	136993		NCI-H1650 Replicate #1	100	114.389	110.682	100.451	p = 0.6631 by one-way ANOVA
	148225	172602	167693	136067
	148893	161683	145945	144670
NCI-H1650 Replicate #2	88040.6	67248.5	79295	72912.4		NCI-H1650 Replicate #2	100	80.4744	90.9552	85.7322
	90842.1	76913.7	84349.9	81469.2
	84057.6	67437.3	75513	71042.7
NCI-H1650 Replicate #3	52331.6	60197.5	65290.5	58088.9		NCI-H1650 Replicate #3	100	104.718	130.081	103.94
	58168.2	53871.7	72796.2	56257.9
	56552.1	55646.5	72204.6	53452
	43051.1	50299	63013.4	50583.2

## Sheet: Figure 1E
HCC1806	RAW CTG MEASUREMENT VALUES				HCC1806	CALCULATED VALUES PRESENTED IN MANUSCRIPT				p value + statistical test	NOTE: all values represent % relative to Control sg1 value
Replicate #1	Control sg2	PACT sg1	PACT sg2		Replicate #1	Control sg2	PACT sg1	PACT sg2
Control sg1	285138	39624.7	44730.3		Control sg1	100	11.893	13.5672		p < 0.0001 by two-way ANOVA
	295239	30615.2	35983.1
	277287	31762	35647.6
PKR sg1	308781	339829	345484		PKR sg1	100	109.178	109.714
	315021	341379	338554
	312020	340500	342690
PKR sg2	307225	322329	283509		PKR sg2	100	103.746	91.7793
	316912	329087	297264
	313026	320853	279349
Replicate #2					Replicate #2
Control sg1	231930	11087.3	19566.9		Control sg1	100	4.80003	8.70036
	248606	11268	23927.2
	236381	12056.9	18880.3
PKR sg1	315022	270974	309776		PKR sg1	100	87.2262	93.3984
	334288	306596	288354
	328000	274900	314660
PKR sg2	300749	260428	238446		PKR sg2	100	87.0201	78.1922
	324712	279772	256303
	307795	271919	234984
Replicate #3					Replicate #3
Control sg1	334609	64617.9	80986.3		Control sg1	100	18.2534	21.7672
	345938	68783.9	65054.8
	342529	53344.7	76654.2
PKR sg1	343064	356559	359845		PKR sg1	100	108.504	109.292
	364454	372238	379400
	343230	411306	409134
PKR sg2	374287	380859	355753		PKR sg2	100	102.265	84.2225
	385259	392754	321668
	410506	422943	308026

## Sheet: Figure 1G
HCC1806	RAW CTG MEASUREMENT VALUES												HCC1806	CALCULATED VALUES PRESENTED IN MANUSCRIPT
	DMSO		ISRIB 1 nM		ISRIB 10 nM		ISRIB 100 nM		ISRIB 1 mM				DMSO		ISRIB 1 nM		ISRIB 10 nM		ISRIB 100 nM		ISRIB 1 mM			p value + statistical test	NOTE: all values represent % relative to Control sg1 value
Replicate #1	Control sg1	PACT sg1	Control sg1	PACT sg1	Control sg1	PACT sg1	Control sg1	PACT sg1	Control sg1	PACT sg1		Replicate #1	Control sg1	PACT sg1	Control sg1	PACT sg1	Control sg1	PACT sg1	Control sg1	PACT sg1	Control sg1	PACT sg1		1.93583704083981E-14 by two-tailed t-test
	61940.2	10818.2	65866.1	18591.4	66982.5	21427.8	64283.5	30322.3	63073.8	38537.2			101.928	17.8023	97.3994	27.492	100.335	32.0975	98.8026	46.6049	99.3008	60.6714
	63284.8	10037.9	68911.1	14609.1	67873.2	23371.1	67218	32636.1	64921.4	39197.2			104.141	16.5183	101.902	21.6032	101.67	35.0084	103.313	50.1612	102.21	61.7105
	61667.9	9753.3	69480.3	12216.8	67568.9	23138	65878.4	32238.7	64654	37575.4			101.48	16.0499	102.744	18.0655	101.214	34.6592	101.254	49.5503	101.789	59.1571
	56181.5	4895.05	66241.5	11154.3	64609.8	22801.9	62870.2	31134.5	61422.5	36319.1			92.4515	8.05524	97.9545	16.4945	96.7812	34.1557	96.6304	47.8532	96.701	57.1793
Replicate #2	77452	11718.3	84132.8	14299.4	82723.8	28898	80464.5	35110	78215.1	40723.5		Replicate #2	NOT DISPLAYED IN THE MANUSCRIPT
	75574.1	8880.37	84409.6	14042.5	81788.7	29581.3	81584.2	37673.6	76811.1	36204.8
	71551.7	9917.78	81010.6	13496.4	80796.1	28257.1	81457	33730.9	78826	38366.9
	67883.3	7840.46	78641.5	11237	77100.3	28618.7	74970.6	34102.5	75264.9	38845.7

## Sheet: Figure 2A
	bound fraction
PACT conc. (nM)	PACT WT			4KE
0	0	0	0	0
3.9063	0.004	0.0009	0.0014	0
7.8125	0.0066	0.0017	0.0009	0
15.625	0.0124	0.0009	0.0035	0
31.25	0.0321	0.0069	0.0299	0
62.5	0.0792	0.0413	0.1325	0
125	0.2561	0.2758	0.3208	0
250	0.4506	0.4481	0.4842	0
500	0.5184	0.5286	0.5431	0
1000	0.6382	0.6107	0.6824	0
2000	0.8438	0.833	0.8605	0
4000	0.8715	0.8666	0.9795	0

## Sheet: Figure 2F
AvgFC (PKR fCLIP/input) w/ PACT	AvgFC (PKR fCLIP/input) w/o PACT
443.332	962.329
281.783	181.846
74.3201	190.397
683.939	1745.14
716.419	1165.4
2411.75	2200
281.875	214.492
92.402	313.955
49.5433	73.4993
517.904	466.01
183.836	102.057
3401.05	352.889
642.277	176.393
62.1771	57.7578
6433.6	5797.34
1392	701.5
143.943	48.8929
1426	2641
2265.5	1735.86
2641	1487.1
173.875	136.297
225.603	131.452
772.5	1555
283.808	157.166
21.3114	13.2325
119.928	140.881
59.8766	60.719
554.275	148.892
105.549	144.117
212.719	382.929
217.458	1752
76.6062	200.704
102.112	104.704
84.0106	178.78
844.5	359.786
2125	912.571
3258.25	3511
70.15	70.7339
47.0974	69.3763
49.1735	46.5346
45.1278	34.5598
95.659	168.336
138.863	179.272
74.3086	86.6203
1483.22	444.377
105.769	60.2683
41.1949	75.977
189.769	252.421
246.118	117.71
419.472	295.611
164.549	122.787
100.528	93.2131
67.8228	131.806
1582.36	148.538
443.669	1375.89
67.3591	153.114
173.923	127.438
22.2611	19.6962
419.25	80.3413
23.3739	10.3987
193.657	71.5506
74.95	70.6591
194.669	143.603
46.5168	123.101
36.198	56.9673
302.25	32.4
209.668	245.708
336.485	126.441
62.712	120.779
101.939	161.506
44.3186	40.6159
96.837	53.8137
53.1932	90.8494
72.8757	1878.42
97.3717	170.055
113.717	140.933
76.8208	45.5822
150.942	1904.94
254.232	1047.3
105.208	113.752
321.4	495.179
51.7096	440.257
27.1071	6.94973
160.833	1033
95.8532	116.734
8.99805	4.52822
114.913	196.924
47.9224	113.768
34.5715	105.404
44.2079	27.3323
39.7742	40.0252
180.705	232.459
21.4659	8.33333
218.429	3922.5

## Sheet: Figure 2G
	w/PACT fCLIP/Input (relative to 18S) 1	w/PACT fCLIP/Input (relative to 18S) 2	w/PACT fCLIP/Input (relative to 18S) 3	w/o PACT fCLIP/Input (relative to 18S) 1	w/o PACT fCLIP/Input (relative to 18S) 2	w/o PACT fCLIP/Input (relative to 18S) 3
peak 1	32.6502	34.2942	33.0582	43.7501	41.2418	29.7647
peak 2	20.8931	18.6628	7.66185	8.73985	3.32684	16.2121
peak 3	9.4533	14.2454	20.2336	5.93375	9.96035	5.92902
peak 4	31.4464	12.0804	19.9856	24.0731	30.2036	22.0127
	p-values by two-tailed t-test
peak 1	0.319807
peak 2	0.318002
peak 3	0.0957489
peak 4	0.525847

## Sheet: Figure 2H
	A-to-G counts in IR-Alus (CPMs)
	w/ PACT input	w/o PACT input	w/ PACT PKR fCLIP	w/o PACT PKR fCLIP
	33.2797	46.2286	1166.31	1057.94
	64.081	49.3411	838.835	718.745
	41.5823	47.5534	683.736	706.272
	55.4119	43.8727	802.069	801.554
	p-values (calculated by one-way ANOVA followed by Tukey multiple comparisons test)
	w/ PACT input vs. w/o PACT input	0.9999
	w/ PACT input vs. w/ PACT fCLIP	1.340 e-06
	w/o PACT input vs. w/o PACT fCLIP	2.565 e-06
	w/ PACT fCLIP vs. w/o PACT fCLIP	0.9718

## Sheet: Figure 3D
		p-PKR (relative)
RNA concentration (ng/µl)		42 bp 1	42 bp 2	42 bp 3		62 bp 1	62 bp 2	62 bp 3		112 bp 1	112 bp 2	112 bp 3
0		0	0	0.228932		0.243116	0.355739	0.267709		0.30147	0.564926	0.54882
0.0625		0.0916736	0	0.0972792		1.25759	2.30875	0.916696		5.08856	4.23144	5.71696
0.125		0.117543	0.76046	0.154216		1.43954	2.70702	1.34393		4.26497	5.43458	5.46337
0.25		0.0517209	0.891936	0.346605		1.77979	2.08996	1.7679		3.3261	6.03741	5.47093
0.5		0.155374	0.352621	0.324545		1.53369	1.98599	1.4636		2.67418	6.71019	9.5939
1		0	0.378842	0.218575		1.37207	1.66677	1.23726		3.75269	6.31429	10.5771
5		0.064382	0.307013	0.242181		0.328417	0.267809	0.397353		6.16568	5.67458	9.92249
15		0	0.154383	0.168767		0	0.216832	0.19778		1.44862	1.35266	1.40491

## Sheet: Figure 3E
		p-PKR (relative)
RNA concentration (ng/µl)		112 bp dsRNA 1	112 bp dsRNA 2	112 bp dsRNA 3		388 bp dsRNA 1	388 bp dsRNA 2	388 bp dsRNA 3		IR-Alu NICN1 1	IR-Alu NICN1 2	IR-Alu NICN1 3		IR-Alu PSMB2 1	IR-Alu PSMB2 2	IR-Alu PSMB2 3
0		0	0	0		0	0	0		0	0	0		0	0	0
0.06		4.84779	6.04246	4.9628		5.17885	3.06017	5.38659		2.34153	4.62277	3.46429		2.46366	3.08989	3.16411
0.25		5.28501	7.33475	6.44548		6.17761	5.33854	6.05725		3.16004	5.81814	4.91321		3.4626	6.48001	4.44472
1		6.32301	5.96636	7.00338		6.03613	6.47319	7.97483		4.53957	7.69218	5.87455		3.92862	6.33278	5.86437

## Sheet: Figure 3G
Time	42 bp	60 bp	112 bp	off
0.033	0.43081	0.55964	0.50044	0.07327
0.066	0.27741	0.3929	0.40846	0.06838
0.099	0.20376	0.28246	0.35096	0.05168
0.132	0.16093	0.22573	0.31032	0.05237
0.165	0.13906	0.19966	0.27503	0.04846
0.198	0.12329	0.16019	0.25009	0.04572
0.231	0.10434	0.12683	0.20902	0.06015
0.264	0.08716	0.11491	0.20321	0.04996
0.297	0.08325	0.09755	0.17924	0.05313
0.33	0.06352	0.08536	0.15683	0.04105
0.363	0.05724	0.0659	0.13722	0.04649
0.396	0.05386	0.04521	0.14	0.04884
0.429	0.04776	0.02942	0.11824	0.04125
0.462	0.02875	0.02623	0.11566	0.04597
0.495	0.04001	0.02322	0.10444	0.0347
0.528	0.03122	0.02415	0.09203	0.0391
0.561	0.01858	0.01831	0.07662	0.04212
0.594	0.0329	0.00847	0.0799	0.04125
0.627	0.02216	0.00327	0.08522	0.03486
0.66	0.02136	-0.00398	0.0807	0.04523
0.693	0.02086	-0.00387	0.06884	0.03935
0.726	0.0273	-0.01186	0.07121	0.04313
0.759	0.01427	-0.01743	0.06596	0.03542
0.792	0.00562	-0.01855	0.07606	0.03725
0.825	0.00959	-0.01523	0.06163	0.03531
0.858	0.01668	-0.01317	0.06226	0.03921
0.891	0.00865	-0.00773	0.05171	0.03009
0.924	0.01538	-0.00824	0.06445	0.0341
0.957	0.00771	-0.00917	0.05971	0.03056
0.99	0.00883	-0.00394	0.05923	0.02874
1.023	0.00155	-0.01167	0.0574	0.03372
1.056	-0.00171	-0.01183	0.04689	0.03521
1.089	0.00389	-0.01433	0.04819	0.02827
1.122	0.00161	-0.0225	0.03188	0.02656
1.155	0.00594	-0.02002	0.02526	0.03186
1.188	0.00039097	-0.02478	0.02361	0.03256
1.221	-0.00060436	-0.0236	0.01418	0.03351
1.254	-0.00091505	-0.01598	0.01196	0.0305

[truncated: 45 more sheets: Figure 3H, Figure 4A, Figure 4C, Figure 4E, Figure 4F, Figure 4G, Figure 5A, Figure 5B, Figure 5C, Figure 5D, Figure 5E, Figure 5F, Figure 5G, Figure 5H, Figure 5I, Figure 6B, Figure 6C, Figure 6D, Supplementary Figure 1A, Supplementary Figure 1B …]
